# Supplementary material for: Occurrence and Exposure Assessment of Major Mycotoxins in Foodstuffs from Algeria
Source: Toxins (Basel). 2023 Jul 6;15(7):449. doi: 10.3390/toxins15070449 (PMC10467145; doi:10.3390/toxins15070449)
Supplement: Supplementary file 1 [file toxins-15-00449-s001.zip]

Archive with 1 entries (1 files):
- toxins-2460001-supplementary.pdf
